# Supplementary material for: Negative regulation of APC/C activation by MAPK-mediated attenuation of Cdc20Slp1 under stress
Source: eLife. 2024 Oct 16;13:RP97896. doi: 10.7554/eLife.97896 (PMC11483130; doi:10.7554/eLife.97896)
Supplement: Figure 2—figure supplement 1—source data 4. [file elife-97896-fig2-figsupp1-data4.zip]

Archive with 1 entries (1 files):
- Figure 2-figure supplement 1-Source Data 4. Full raw unedited blot (Cdc2) for Figure 2-figure supplement 1C.tif
