# Supplementary material for: Negative regulation of APC/C activation by MAPK-mediated attenuation of Cdc20Slp1 under stress
Source: eLife. 2024 Oct 16;13:RP97896. doi: 10.7554/eLife.97896 (PMC11483130; doi:10.7554/eLife.97896)
Supplement: Figure 4—figure supplement 1—source data 2. [file elife-97896-fig4-figsupp1-data2.zip]

Archive with 1 entries (1 files):
- Figure 4-figure supplement 1-Source Data 2. Full raw unedited Coomassie gel #1 for Fig 4-figure suppl 1A.tif
