# Supplementary material for: Negative regulation of APC/C activation by MAPK-mediated attenuation of Cdc20Slp1 under stress
Source: eLife. 2024 Oct 16;13:RP97896. doi: 10.7554/eLife.97896 (PMC11483130; doi:10.7554/eLife.97896)
Supplement: Figure 4—figure supplement 3—source data 3. [file elife-97896-fig4-figsupp3-data3.zip]

Archive with 1 entries (1 files):
- Figure 4-figure supplement 3-Source Data 3. Full raw unedited blot (bead-bound, anti-pT480) for Figure 4-figure supplement 3C.tif
