# Supplementary material for: Negative regulation of APC/C activation by MAPK-mediated attenuation of Cdc20Slp1 under stress
Source: eLife. 2024 Oct 16;13:RP97896. doi: 10.7554/eLife.97896 (PMC11483130; doi:10.7554/eLife.97896)
Supplement: Figure 5—figure supplement 5—source data 2. [file elife-97896-fig5-figsupp5-data2.zip]

Archive with 1 entries (1 files):
- Figure 5-figure supplement 5-Source Data 2. Full raw unedited blot (bead-bound sfGFP-Slp1, blot 1) for Figure 5-figure supplement 5.tif
