# Supplementary material for: Negative regulation of APC/C activation by MAPK-mediated attenuation of Cdc20Slp1 under stress
Source: eLife. 2024 Oct 16;13:RP97896. doi: 10.7554/eLife.97896 (PMC11483130; doi:10.7554/eLife.97896)
Supplement: Figure 6—figure supplement 3—source data 3. [file elife-97896-fig6-figsupp3-data3.zip]

Archive with 10 entries (9 files):
- Figure 6-figure supplement 3-Source Data 3-10. /
- Figure 6-figure supplement 3-Source Data 3-10. /Figure 6-figure supplement 3-Source Data 3. Full raw unedited blot (Sty1-P, KCl) for Fig 6-figure suppl 3.tif
- Figure 6-figure supplement 3-Source Data 3-10. /Figure 6-figure supplement 3-Source Data 10. Full raw unedited blot (Cdc2, Casp) for Fig 6-figure suppl 3.tif
- Figure 6-figure supplement 3-Source Data 3-10. /Figure 6-figure supplement 3-Source Data 7. Full raw unedited blot (Sty1-P, Casp) for Fig 6-figure suppl 3.tif
- Figure 6-figure supplement 3-Source Data 3-10. /Figure 6-figure supplement 3-Source Data 8. Full raw unedited blot (Pmk1-P, Casp) for Fig 6-figure suppl 3.tif
- Figure 6-figure supplement 3-Source Data 3-10. /Figure 6-figure supplement 3-Source Data 5. Full raw unedited blot (Slp1, KCl) for Fig 6-figure suppl 3.tif
- Figure 6-figure supplement 3-Source Data 3-10. /Figure 6-figure supplement 3-Source Data 6. Full raw unedited blot (Cdc2, KCl) for Fig 6-figure suppl 3.tif
- Figure 6-figure supplement 3-Source Data 3-10. /Figure 6-figure supplement 3-Source Data 4. Full raw unedited blot (Pmk1-P, KCl) for Fig 6-figure suppl 3.tif
- Figure 6-figure supplement 3-Source Data 3-10. /Figure 6-figure supplement 3-Source Data 9. Full raw unedited blot (Slp1, Casp) for Fig 6-figure suppl 3.tif
- Figure 6 figure supplement 3 source data titles.docx
